# Supplementary material for: Fluocinolone Acetonide Implant for Uveitis: Dissecting Responder and Non-Responder Outcomes at a Tertiary Center
Source: Biomedicines. 2024 May 16;12(5):1106. doi: 10.3390/biomedicines12051106 (PMC11117563; doi:10.3390/biomedicines12051106)
Supplement: Supplementary file 1 [file biomedicines-12-01106-s001.zip]

Archive with 1 entries (1 files):
- biomedicines-2973589-supplementary.pdf
